# Supplementary material for: Transient otoacoustic emissions with contralateral suppression findings in COVID-19 patients
Source: Egypt J Otolaryngol. 2022 Mar 21;38(1):43. doi: 10.1186/s43163-022-00231-z (PMC8935605; doi:10.1186/s43163-022-00231-z)
Supplement: Supplementary file 1 — Additional file 1. [file 43163_2022_231_MOESM1_ESM.xlsx]

## Sheet: PATIENT
PATIENT	AGE	GENDER (FEMALE=0, MALE=1)	SUP	SUP-1	SUP- 1.4	SUP- 2	SUP- 2.8	SUP- 4
D1-R	43	0	+	0.1	-2.7	0.2	-3	-2.4
D2-L	43	0	-	0.5	-3	3	1	-0.4
D3-R	35	0	+	-3.5	-4.5	-2.2	-0.9	2.5
D4-L	35	0	+	-0.9	-0.8	-1.3	-1.7	-1.2
D5-R	35	0	-	1.5	5.8	1.2	-4	-1.8
D6-L	35	0	+	-2.3	-1.6	-0.2	0.7	2.9
D7-R	35	1	-	1.1	7.3	0.6	2.8	1.9
D8-L	35	1	+	-4.3	-3.1	-1.3	1.9	0
D9-R	40	0	+	-1.9	-1.9	-2.2	0.6	0.5
D10-L	40	0	-	-0.4	4.4	-3	0.5	3.1
D11-R	42	0	-	3.6	-1.7	1.6	3.1	-0.1
D12-L	42	0	+	-2.6	0.1	-1.4	-2.6	0.7
D13-R	34	1	-	-4.7	-1.1	-0.5	-0.1	0.9
D14-L	34	1	-	-0.8	-2	1.4	-0.9	2
D15-R	32	1	-	3.6	-0.4	-2	0.2	1.5
D16-L	32	1	+	-3.3	-4.7	3.6	-1.4	1.9
D17-R	42	1	+	-5.3	1.2	1.2	-1.5	-1.9
D18-L	42	1	-	5.9	2.3	-2.2	0.7	3.3
D19-R	29	0	-	-2.3	3	-0.8	-2	0.6
D20-L	29	0	+	-2.2	-2	-3	1.4	1.1
D21-R	23	0	-	-1.2	-0.8	-3.2	-0.9	-0.3
D22-L	23	0	-	0.8	0.6	0.5	1.2	0.2
D23-R	21	0	-	2.1	1.8	0.1	-1.9	1.1
D24-L	21	0	-	0.5	2.7	0.1	-0.4	0.6
D25-R	21	0	-	-2.4	-0.7	0.7	-4.8	-0.8
D26-L	21	0	+	0.8	-0.1	-2.8	-4.8	-2.4
D27-R	23	0	-	-3.4	0.2	-0.2	1.4	1.8
D28-L	23	0	-	-1.6	0.8	-1	1.3	1.1
D29-R	22	0	-	-6.4	1.7	0.4	-2.5	-0.5
D30-L	22	0	+	0.1	-4.8	-2.3	-2	-0.4
D31-R	26	0	-	-11.1	2.8	2.3	-7	-0.4
D32-L	26	0	-	11.4	-2.9	2.4	1.5	0.7
D33-R	25	0	-	1.4	0.2	-6.3	2.9	-0.3
D34-L	25	0	-	0	1.1	-0.1	-0.2	2.7
D35-R	41	0	-	-0.5	1.3	-0.6	-5.7	1.6
D36-L	41	0	-	-1.7	-2.9	1.6	5	0.1
D37-R	43	0	-	2.8	-0.8	0.3	-0.2	1.2
D38-L	43	0	-	-5	2.6	0.6	-1.4	2.8
D39-R	25	0	-	-3.3	-2	-0.6	-0.2	2.3
D40-L	25	0	-	-14.7	3.9	2.5	0.1	-0.8
D41-R	23	1	-	-3.9	-0.3	6.4	2	1.9
D42-L	23	1	-	4.1	-4.1	-4.8	3.5	1.4
D43-R	27	0	+	-2.6	-2.9	-2.1	-5.4	-1.2
D44-L	27	0	+	-0.7	-3.6	1.5	-3.6	-1.6
D45-R	27	0	+	-4	-4.2	0.4	-3.5	0
D46-L	27	0	+	-1.6	-5.5	-2.3	-1.1	0.6

## Sheet: CONTROL
PATIENT	AGE	GENDER (FEMALE=0, MALE=1)	SUP	SUP-1	SUP- 1.4	SUP- 2	SUP- 2.8	SUP- 4
K1-R	37	0	-	-0.4	0.1	1.3	-3.2	-2.6
K2-L	37	0	-	-2.4	-4.7	-0.9	-0.2	0.5
K3-R	38	0	-	4.5	4.3	-3.8	-1.1	0.8
K4-L	38	0	-	-8.3	-4.4	1.2	0.3	-0.1
K5-R	36	0	+	-3.7	-1.7	-2	-1.9	-1.7
K6-L	36	0	-	1.5	-3.7	0.1	-0.9	2.3
K7-R	22	0	+	-2.6	-4	-4.4	0.2	-2
K8-L	22	0	-	-1.2	3.2	-1.9	1.8	1.5
K9-R	22	0	-	-0.4	3.7	-0.4	1.5	-0.3
K10-L	22	0	-	0.3	-0.3	-1.5	0.6	-1.5
K11-R	30	0	-	0	-2.2	3.4	0.4	1.6
K12-L	30	0	+	1.1	-1.2	-6.1	0.5	-1.6
K13-R	22	0	-	2.1	-1.4	1.2	0.7	-0.2
K14-L	22	0	-	0.7	1.1	1.4	-1.1	-2.7
K15-R	22	0	-	-1.5	2.8	2.4	2.1	3.5
K16-L	22	0	+	1.6	-1.1	0.3	-3.7	-1.1
K17-R	22	0	+	-4.8	-2.7	3.3	-0.4	-1.3
K18-L	22	0	-	-3.6	-1.6	-0.3	0.4	0.6
K19-R	22	0	-	1.7	0.9	0.8	1.7	-2.1
K20-L	22	0	-	-3.5	2.2	2.3	-0.5	2
K21-R	25	0	-	3.1	-1.2	-0.5	-2.6	0
K22-L	25	0	+	-6.5	0.7	-2.9	-0.4	-2.1
K23-R	25	0	+	-1.8	-2.9	-1.4	-1.1	-1.3
K24-L	25	0	-	-5	0.4	1.4	-0.3	1.4
K25-R	24	1	-	0.7	0.3	-3.1	-3.2	-0.7
K26-L	24	1	-	2	0.4	1.2	-0.5	-2.4
K27-R	23	0	-	-1.5	2.8	3.2	4.2	3.5
K28-L	23	0	-	-3.7	0.5	-3.2	0.6	2.3
K29-R	24	0	-	0.3	1	-2.6	-1.8	1.6
K30-L	24	0	-	-1.4	0.7	-3.9	0.4	0
K31-R	31	0	-	1.9	-6	-0.6	-1.7	1.1
K32-L	31	0	-	3.8	1.1	-3.6	-1.4	-0.8
K33-R	42	1	-	-3.9	-4.1	0.4	3	0.5
K34-L	42	1	+	-9	-2.1	0.1	-1.5	-2.3
K35-R	40	1	+	-2.2	-1.1	-1.4	-0.2	1.7
K36-L	40	1	-	0.8	-2	-1.2	1.3	-0.2
K37-R	40	0	-	0.6	0.8	1.3	-0.3	0.8
K38-L	40	0	+	2.2	1.2	-2.7	-2.7	-2.2
K39-R	39	1	+	-3.9	0.1	0.4	-1.9	-2
K40-L	39	1	+	-2.5	-5.8	-1.4	4.7	0.3
